# Supplementary material for: The origin of chow chows in the light of the East Asian breeds
Source: BMC Genomics. 2017 Feb 16;18:174. doi: 10.1186/s12864-017-3525-9 (PMC5312535; doi:10.1186/s12864-017-3525-9)
Supplement: Additional file 1: — Table S1. Sample information. Table S2. Sanger sequencing validation in SNP calling. Table S3. SNP sets used in different analyses. Table S4. The three-population test result for the Chinese indigenous dogs (subgroup 2). Table S5. Mutation rate estimation. Table S6. G-PhoCS estimation of the demographic history. Table S7. Gene Ontology (GO) analysis of the positively selected genes in Chow Chows. Table S8. The list of selected genes with highlighted functions. (XLSX 27 kb) [file 12864_2017_3525_MOESM1_ESM.xlsx]

## Sheet: Table S1
	Table S1 Sample information
	ID	Population/Breed	Source	WGS/RAD	Mean Coverage
	1735	Afghan Hound	Auton Adam et al	WGS	6.89
	2972	Labrador Retriever	Auton Adam et al	WGS	9.05
	BA19	Tornjak(Croatian Shepherd Dog)	Auton Adam et al	WGS	7.1
	Dog08	Chow Chow	Auton Adam et al	WGS	7.8
	HR85	Istrian Shorthaired Hound	Auton Adam et al	WGS	7.73
	HR93	Caucasian Ovcharka (Caucasian Shepherd Dog)	Auton Adam et al	WGS	9.13
	TM1	Tibetan Mastiff	Xiao Gou et al	WGS	16.22
	TM2	Tibetan Mastiff	Xiao Gou et al	WGS	14.75
	TM3	Tibetan Mastiff	Xiao Gou et al	WGS	15
	TM4	Tibetan Mastiff	Xiao Gou et al	WGS	13.75
	TM5	Tibetan Mastiff	Xiao Gou et al	WGS	15.13
	TM6	Tibetan Mastiff	Xiao Gou et al	WGS	15.72
	TM7	Tibetan Mastiff	Xiao Gou et al	WGS	16.35
	TM8	Tibetan Mastiff	Xiao Gou et al	WGS	14.54
	TM9	Tibetan Mastiff	Xiao Gou et al	WGS	16.36
	TM10	Tibetan Mastiff	Xiao Gou et al	WGS	16.38
	YJ1	Chinese Indigenous Dog	Xiao Gou et al	WGS	17.06
	YJ2	Chinese Indigenous Dog	Xiao Gou et al	WGS	15.26
	YJ3	Chinese Indigenous Dog	Xiao Gou et al	WGS	14.47
	YJ4	Chinese Indigenous Dog	Xiao Gou et al	WGS	15.1
	YJ5	Chinese Indigenous Dog	Xiao Gou et al	WGS	14.27
	YJ6	Chinese Indigenous Dog	Xiao Gou et al	WGS	15.11
	YJ7	Chinese Indigenous Dog	Xiao Gou et al	WGS	15.27
	YJ8	Chinese Indigenous Dog	Xiao Gou et al	WGS	15.67
	YJ9	Chinese Indigenous Dog	Xiao Gou et al	WGS	15.25
	YJ10	Chinese Indigenous Dog	Xiao Gou et al	WGS	16
	FAMBBEM00001	Belgium Malinois	Guodong Wang et al	WGS	10.11
	FAMBGSD00001	Germany Shepherd Dog	Guodong Wang et al	WGS	9.56
	FAMBTIM00001	Tibetan Mastiff	Guodong Wang et al	WGS	10.37
	FAMICHN00001	Chinese Indigenous Dog	Guodong Wang et al	WGS	13.56
	FAMICHN00002	Chinese Indigenous Dog	Guodong Wang et al	WGS	9.83
	FAMICHN00003	Chinese Indigenous Dog	Guodong Wang et al	WGS	10.25
	LUPWCHN00001	Gray Wolf	Guodong Wang et al	WGS	9.61
	LUPWRUS00001	Gray Wolf	Guodong Wang et al	WGS	11.24
	LUPWRUS00002	Gray Wolf	Guodong Wang et al	WGS	8.92
	LUPWRUS00003	Gray Wolf	Guodong Wang et al	WGS	11.1
	Jindo	Jindo	Kim, Ryong Nam et al	WGS	45
	1601	Chow Chow	RAD Sequencing	RAD	35.71
	1602	Chow Chow	RAD Sequencing	RAD	34.07
	1603	Chow Chow	RAD Sequencing	RAD	31.69
	1604	Chow Chow	RAD Sequencing	RAD	27.38
	1605	Chow Chow	RAD Sequencing	RAD	24.57
	1606	Chow Chow	RAD Sequencing	RAD	51.32
	DC1	Chow Chow	RAD Sequencing	RAD	46.15
	DC4	Chow Chow	RAD Sequencing	RAD	37.69
	DC7	Chow Chow	RAD Sequencing	RAD	36.26
	Note: WGS stands for Whole Genome Sequencing; RAD stands for Restricted site Associated DNA sequencing.

## Sheet: Table S2
	Table S2 Sanger sequencing validation in SNP calling
	Samples	Sanger	RAD-seq	overlap	false_positive	false_negative
	1601	11	10	8	0.2	0.273
	1602	16	15	14	0.067	0.125
	1603	3	3	3	0	0
	1604	7	7	7	0	0
	1605	6	7	6	0.143	0
	1606	13	13	13	0	0
	DC1	11	11	11	0	0
	DC7	11	11	11	0	0
	Total	78	77	73	0.052	0.064

## Sheet: Table S3
	Table S3. SNP sets used in different analyses
	analysis	SNP set	Samples	SNP count
	diversity	WG_SNP	WGS and RAD-seq samples	16716649
	PBS/SweepFinder	RAD_SNP	WGS and RAD-seq samples	1130910
	-	ARRAY_SNP	ARRAY samples	48036
	LD	WG_SNP overlap ARRAY_SNP	dog populations with at least 9 individuals in WGS and ARRAY data	45766
	TreeMix	WG_SNP overlap ARRAY_SNP	WGS and some of array samples	45766
	PCA/admixture	RAD_SNP overlap ARRAY_SNP	WGS and RAD-seq samples	2976

## Sheet: Table S4
	Table S4 The three-population test result for the Chinese indigenous dog (subgroup 2)
	Source_1	Source_2	f_3	Z-score
	ChowChow	GermanShepherdDog	-0.02887	-10.387
	ChineseIndigenousDog(subgroup 1)	GermanShepherdDog	-0.02555	-11.783
	ChowChow	BelgiumMalinois	-0.02027	-8.404
	ChineseIndigenousDog(subgroup 1)	BelgiumMalinois	-0.0198	-11.233
	ChineseIndigenousDog(subgroup 1)	LabradorRetriever	-0.01923	-14.344
	ChineseIndigenousDog(subgroup 1)	IstrianShorthairedHound	-0.01782	-10.589
	ChowChow	LabradorRetriever	-0.01584	-8.662
	ChineseIndigenousDog(subgroup 1)	AfghanHound	-0.0152	-10.855
	ChineseIndigenousDog(subgroup 1)	Samoyed	-0.01471	-11.273
	ChowChow	AfghanHound	-0.01471	-7.751
	ChowChow	IstrianShorthairedHound	-0.01469	-6.701
	ChineseIndigenousDog(subgroup 1)	CroatianShepherdDog	-0.01426	-9.032
	ChineseIndigenousDog(subgroup 1)	CaucasianShepherdDog	-0.01375	-8.605
	ChowChow	CaucasianShepherdDog	-0.01303	-6.022
	Jindo	GermanShepherdDog	-0.01295	-3.261
	Akita	GermanShepherdDog	-0.01139	-3.408
	ChowChow	CroatianShepherdDog	-0.01114	-4.794
	ChineseIndigenousDog(subgroup 1)	SiberianHusky	-0.0101	-7.974
	ChowChow	Samoyed	-0.00988	-5.62
	ChineseIndigenousDog(subgroup 1)	GrayWolf	-0.00687	-5.671
	ChineseIndigenousDog(subgroup 1)	TibetanMastiff	-0.0066	-6.79

## Sheet: Table S5
	Table S5 mutation rate estimation (Human as outgroup)
	Sister species	Estimated branch length	Divergence time	Mutation rate
	Cat	0.095701	45M	2.13*10-9
	Horse	0.151625	74M	2.05*10-9
	Cattle	0.14979	83M	1.80*10-9
	Sheep	0.149508	83M	1.80*10-9
	Pig	0.148989	83M	1.80*10-9

## Sheet: Table S6
	Table S6 G-PhoCS estimation of the demographic history
	Replicate	Extant Wolf Ne	Chinese Indigenous Dog Ne	Chow Chow Ne	Ancestral Dog Ne	Ancestral Wolf Ne	Chow Chow Time	Domestication Time	Migration I->C	Migration C->I	Migration W->I	Migration I->W	Migration W->D	Migration D->W
	1	49832.9	23098.7	5520.83	12848.3	64959.4	7074.09	33537.7	0.14	0.58	0.91	1.22	0.48	0.94
	2	51615	44265.2	7994.73	9082.8	63365.3	10319.5	29815.9	0.2	1.14	0.97	1.39	0.27	1.33
	3	55315	24771.4	5723.64	11776.6	61523.8	7984.09	30430	0.15	0.6	0.8	1.41	0.43	1.23
	4	49135.8	17173.8	6528.11	9848.41	63267.7	7414.09	31835.5	0.16	0.42	0.96	1.54	0.43	1.13
	5	50592.4	27576.5	7327.27	10975.9	64206.6	8670.91	32834.1	0.19	0.67	0.74	1.62	0.36	1.3
	Mean	51298.2	27377.1	6618.92	10906.4	63464.6	8292.55	31690.6	0.17	0.68	0.88	1.44	0.39	1.19
	95% CI low	48285	14738.2	5315.14	9046.18	61869.6	6697.19	29742.8	0.14	0.35	0.76	1.25	0.29	0.99
	95% CI high	54311.4	40016	7922.69	12766.6	65059.5	9887.9	33638.5	0.2	1.02	1	1.63	0.5	1.38
	Note: CI: Confidence Interval. In migration columns, W: Gray Wolf, I: Chinese Indigenous Dog, C: Chow Chow, D: Ancestral Dog

## Sheet: Table S7
	Table S7: Gene Ontology (GO) analysis of the positively selected genes in Chow Chows
	GO terms	p value	enrichment fold	genes
	proline biosynthetic process	0.00197965	42.946	NOXRED1, PYCR1, SIRT7
	proline metabolic process	0.00416023	30.0622	NOXRED1, PYCR1, SIRT7
	adult behavior	0.0104549	5.82601	ASIP, NTAN1, TSHR, ABAT, MAFG
	glutamine family amino acid biosynthetic process	0.014915	15.8222	NOXRED1, PYCR1, SIRT7
	oxidation reduction	0.0247412	2.03865	AKR1D1, COX4I2, HSD17B7, HSD17B12, NOXRED1, PRDX3, FASN, DUS1L, DCXR, MSRB3, PYCR1, SIRT7, DIO2
	lysosomal transport	0.0251767	12.0249	NAGPA, VIPAS39, ADRB2
	intracellular transport	0.0298172	1.98279	NAGPA, SH3GL2, NPC2, LTBP2, AGAP3, VIPAS39, PEX13, TSC1, ADRB2, BCL2L1, MRPL45, ALYREF, HGS
	feeding behavior	0.0309946	5.80913	ASIP, TCF15, PEX13, NPW
	muscle cell differentiation	0.0321755	4.1408	SMARCD3, TSC1, GLMN, ACTG1, MKL2
	heart morphogenesis	0.0357681	5.49082	SMARCD3, COL5A1, GAA, MKL2
	positive regulation of striated muscle development	0.039041	50.1037	ADRB2, MKL2
	positive regulation of muscle development	0.039041	50.1037	ADRB2, MKL2
	vacuolar transport	0.0398033	9.39444	NAGPA, VIPAS39, ADRB2
	lipid biosynthetic process	0.0417101	2.48192	ALG1, SPTLC2, AKR1D1, HSD17B7, CEPT1, HSD17B12, FASN, PCYT2
	respiratory gaseous exchange	0.0492856	8.35062	FUT8, TCF15, GAA
	PcG protein complex	0.00464587	28.4044	CBX8, PCGF6, CBX2
	pyrroline-5-carboxylate reductase activity	0.00113023	55.2468	NOXRED1, PYCR1, SIRT7
	oxidoreductase activity, acting on the CH-NH group of donors, NAD or NADP as acceptor	0.0157764	15.3463	NOXRED1, PYCR1, SIRT7
	oxidoreductase activity, acting on the CH-NH group of donors	0.0387679	9.52531	NOXRED1, PYCR1, SIRT7
	steroid dehydrogenase activity	0.0437892	8.91078	AKR1D1, HSD17B7, HSD17B12
	hsa00150:Androgen and estrogen metabolism	0.00549513	10.779	AKR1D1, HSD17B7, HSD17B12, LCMT1

## Sheet: Table S8
	Table S8 The list of interesting selected genes
	Gene	GO term	Reference	function
	SMARCD3	muscle cell differentiation, heart morphogenesis	50, 51	SMARCD3 is expressed specifically in the heart and somites in the early mouse embryo. Experimental silencing of this gene in mice using RNA interference resulted in abnormal cardiac and skeletal muscle differentiation. In humans, the protein product of this gene jointly acts with the muscle determination factor MyoD to reprogram hESCs into skeletal muscle cells
	TSC1	muscle cell differentiation	52	TSC1 encodes a growth inhibitory protein that can affect muscle mass.
	MKL2	muscle cell differentiation, heart morphogenesis, positive regulation of striated muscle development, positive regulation of muscle development	53	MKL2 encodes a transcriptional co-activator of serum response factor, which is required for skeletal myogenic differentiation
	ADRB2	positive regulation of striated muscle development, positive regulation of muscle development	54	ADRB2’s protein product is beta-2-adrenergic receptor, which not only regulates the growth of skeletal muscle, but also is involved in vascular smooth muscle relaxation
	COL5A1	heart morphogenesis	55	The product of COL5A1 is essential for heart development. For example, COL5A1(-/-) mice die at E10.5 with strong indications of cardiac insufﬁciency, before the formation of the four-chambered heart
	FUT8	respiratory gaseous exchange	56	FUT8 encodes an enzyme belonging to the family of fucosyltransferases, which is crucial for the function of the TGF-beta1 receptor. The FUT8(-/-) mouse shows emphysema-like changes in the lung
	ABAT	adult behavior	-	ABAT is a gene responsible for the catabolism of gamma-amino butyric acid (GABA), an important, and mostly inhibitory, neurotransmitter in the central nervous system.
	TSHR	adult behavior	57, 58, 59	TSHR is an important gene with multiple functions including the regulation of metabolism and the photoperiod control of reproduction in vertebrates.
	ROR1	-	60, 61	ROR1 with another receptor tyrosine kinase ROR2 are involved in WNT signal pathway. Both of them expressed in molar tooth primordia in mouse, and Ror2(-/-) mice exhibited defective differentiation of tooth
	OSR2	-	62	Mice lacking Osr2 gene developed supernumerary teeth lingual to their molars
	PDPK1	-	65	PDPK1 encodes 3-phosphoinositide dependent protein kinase 1. Mutations in PDPK1 cause abnormal pigmentation in mouse embryos
	ASIP	adult behavior	66-70	ASIP affects the pigmentation phenotype in many different animals
